# Supplementary material for: Global Microbiome: Core and Unique Signatures Across Diverse Populations
Source: Int J Mol Sci. 2026 Feb 12;27(4):1776. doi: 10.3390/ijms27041776 (PMC12940378; doi:10.3390/ijms27041776)
Supplement: Supplementary file 1 [file ijms-27-01776-s001.zip]

Archive with 6 entries (6 files):
- Figure S1.png
- Supplemental Table 1_SourcePublications and Metadata.xlsx
- Supplemental Table 2_Shannon_CONTINENTS.xlsx
- Supplemental Table 3_Simpson_CONTINENTS.xlsx
- Supplemental Table 4_Shannon_COUNTRIES.xlsx
- Supplemental Table 5_Simpson_COUNTRIES.xlsx
