# Supplementary material for: Global Microbiome: Core and Unique Signatures Across Diverse Populations
Source: Int J Mol Sci. 2026 Feb 12;27(4):1776. doi: 10.3390/ijms27041776 (PMC12940378; doi:10.3390/ijms27041776)
Supplement: Supplementary file 1 [file ijms-27-01776-s001.zip › Supplemental Table 1_SourcePublications and Metadata.xlsx]

## Sheet: Sheet1
Supplementary Table 1: Source Publications
Publication	BioProject ID	Continent	Country	Pediatric or Adult	Included in Age Analysis?
Aguilar-Lopez, M., et al., Human Milk-Based or Bovine Milk-Based Fortifiers Differentially Impact the Development of the Gut Microbiota of Preterm Infants. Front Pediatr, 2021. 9: p. 719096.	PRJNA734298	North America	USA	Peds	Yes; mean 4.8 weeks; range 1 to 16 weeks
Bian, G., et al., The Gut Microbiota of Healthy Aged Chinese Is Similar to That of the Healthy Young. mSphere, 2017. 2(5).	SRP107602	Asia	China	Both	No; School-age to >100 years
Chaudhari, D.S., et al., Gut, oral and skin microbiome of Indian patrilineal families reveal perceptible association with age. Sci Rep, 2020. 10(1): p. 5685.	PRJNA399246	Asia	India	Both	Yes; mean age 28 years; range 4.5 to 70 years
Chen, J., et al., Altered gut microbiota correlated with systemic inflammation in children with Kawasaki disease. Sci Rep, 2020. 10(1): p. 14525.	PRJNA595748	North America	USA	Peds	Yes; mean age 2.45±1.27 years
Chu, D.M., et al., Maturation of the infant microbiome community structure and function across multiple body sites and in relation to mode of delivery. Nat Med, 2017. 23(3): p. 314–326.	SRP078001	North America	USA	BOTH - maternal and infants	No (unable to delineate infant from maternal groups)
Chu, D.M., et al., The early infant gut microbiome varies in association with a maternal high-fat diet. Genome Med, 2016. 8(1): p. 77.	PRJNA322554	North America	USA	Peds	No; Birth (meconium sample) and 6 weeks
Cinek, O., et al. 2018, The bacteriome at the onset of type 1 diabetes: A study from four geographically distant African and Asian countries	PRJNA445932	Africa and Asia	Nigeria, Sudan, Jordan, Azerbaijan	BOTH	Yes; range 2-20 years
Claassen-Weitz, S., et al. 2018, HIV-exposure, early life feeding practices and delivery mode impacts on faecal bacterial profiles in a South African birth cohort	PRJNA356372	Africa	South Africa	BOTH - maternal and infants	No
Clos-Garcia, M., et al., Gut microbiome and serum metabolome analyses identify molecular biomarkers and altered glutamate metabolism in fibromyalgia. EBioMedicine, 2019. 46: p. 499–511.	PRJEB27227	Europe	Spain	Adults	No; mean age 53.5±12.4
Deng, X., et al., Comparison of Microbiota in Patients Treated by Surgery or Chemotherapy by 16S rRNA Sequencing Reveals Potential Biomarkers for Colorectal Cancer Therapy. Front Microbiol, 2018. 9: p. 1607.	PRJNA464414	Asia	China	Adult	No; mean age 48 years in control; no age range provided
Dinh, D.M., et al., Intestinal microbiota, microbial translocation, and systemic inflammation in chronic HIV infection. J Infect Dis, 2015. 211(1): p. 19–27	SRP039076	North America	USA	Adult	No; mean control group is 45 years
Dong, M., et al., Predictive analysis methods for human microbiome data with application to Parkinson's disease. PLoS One, 2020. 15(8): p. e0237779.	ERP016332 (PRJEB14674)	North America	USA	Adult	Yes; average age 70, range 36 to 88
Erlandson, K.M., et al., An exercise intervention alters stool microbiota and metabolites among older, sedentary adults. Ther Adv Infect Dis, 2021. 8: p. 20499361211027067.	PRJNA657420	North America	USA	Adult	No; mean age 58 years; age range 50 to 75 years
Fang, Y., et al., Characteristics of the Gut Microbiota and Metabolism in Patients With Latent Autoimmune Diabetes in Adults: A Case-Control Study. Diabetes Care, 2021. 44(12): p. 2738–2746.	PRJNA646610	Asia	China	Adult	No
Goedert, J.J., et al., Postmenopausal breast cancer and oestrogen associations with the IgA-coated and IgA-noncoated faecal microbiota. Br J Cancer, 2018. 118(4): p. 471–479.	PRJNA383849	North America	USA	Adult	Yes; mean age 61.9 years; age range 57 to 71 years
Goodrich, J.K., et al., Human genetics shape the gut microbiome. Cell, 2014. 159(4): p. 789–99.	PRJEB6702	Europe	United Kingdom	Adult	Yes; mean 61.4; age range 35 to 79
Hansen, M.E.B., et al. 2019, Population structure of human gut bacteria in a diverse cohort from rural Tanzania and Botswana	PRJNA395034	Africa and North America	Botswana, Tanzania, USA	Adult	No
Harbison, J.E., et al., Associations between diet, the gut microbiome and short chain fatty acids in youth with islet autoimmunity and type 1 diabetes. Pediatr Diabetes, 2021. 22(3): p. 425–433.	PRJNA601279	Oceania	Australia	Peds	No
Hetemaki, I., et al., Fecal Bacteria Implicated in Biofilm Production Are Enriched and Associate to Gastrointestinal Symptoms in Patients With APECED - A Pilot Study. Front Immunol, 2021. 12: p. 668219.	PRJEB46143	Europe	Finland	Adult	No; healthy group average 34.9 years; range 20 to 67 years
Hooper, M.J., et al., Gut dysbiosis in cutaneous T-cell lymphoma is characterized by shifts in relative abundances of specific bacterial taxa and decreased diversity in more advanced disease. J Eur Acad Dermatol Venereol, 2022. 36(9): p. 1552–1563	PRJNA767860	North America	USA	Adult	Yes; mean 54.4 and range 24 to 76
Hugerth, L.W., et al., No distinct microbiome signature of irritable bowel syndrome found in a Swedish random population. Gut, 2020. 69(6): p. 1076–1084.	PRJEB31817	Europe	Sweden	Adult	Yes; mean age 50 years; age range 23 to 70 years
Huus, K.E., et al., Immunoglobulin recognition of fecal bacteria in stunted and non-stunted children: findings from the Afribiota study. Microbiome, 2020. 8(1): p. 113.	PRJNA603512	Africa	Central African Republic	PEDI	Yes; age 2-5 years
Iszatt, N., et al., Environmental toxicants in breast milk of Norwegian mothers and gut bacteria composition and metabolites in their infants at 1 month. Microbiome, 2019. 7(1): p. 34.	ERP111347	Europe	Norway	Both - maternal and infants	No
Jobira, B., et al., Hepatic steatosis relates to gastrointestinal microbiota changes in obese girls with polycystic ovary syndrome. PLoS One, 2021. 16(1): p. e0245219.	PRJNA681631	North America	USA	Both (mostly Peds)	Yes; mean age 16 years; range 12 to 18 years
Kaplan, R.C., et al., Gut microbiome composition in the Hispanic Community Health Study/Study of Latinos is shaped by geographic relocation, environmental factors, and obesity. Genome Biol, 2019. 20(1): p. 219.	ERP117287	North America	USA	Adult	Yes; age range 20-70 years
Kielenniva, K., et al., Microbiota of the first-pass meconium and subsequent atopic and allergic disorders in children. Clin Exp Allergy, 2022. 52(5): p. 684–696.	SRP069890	Europe	Finland	Peds	No; but all birth (meconium)
Klopp, J., et al., Meconium Microbiome of Very Preterm Infants across Germany. mSphere, 2022. 7(1): p. e0080821.	PRJEB47767	Europe	Germany	Peds and Maternal	Partial; 2 day-old babies; unknown ages of their mothers
Korpela, K., et al., Maternal Fecal Microbiota Transplantation in Cesarean-Born Infants Rapidly Restores Normal Gut Microbial Development: A Proof-of-Concept Study. Cell, 2020. 183(2): p. 324–334 e5.	SRP069890	Europe	Finland	Peds	Yes; birth and 1 year of age
Kumbhare, S.V., et al., Gut microbial diversity during pregnancy and early infancy: an exploratory study in the Indian population. FEMS Microbiol Lett, 2020. 367(3).	SRP188593 (Bioproject ID PRJNA527121)	Asia	India	Pedi and Maternal	No, but average age of mothers 24.8; infants were at birth and 6 months of age
Lappan, R., et al., Meta-taxonomic analysis of prokaryotic and eukaryotic gut flora in stool samples from visceral leishmaniasis cases and endemic controls in Bihar State India. PLoS Negl Trop Dis, 2019. 13(9): p. e0007444.	PRJNA525566	Asia	India	Both	Yes; mean 28; range 7 to 47
Laursen, M.F., et al., Having older siblings is associated with gut microbiota development during early childhood. BMC Microbiol, 2015. 15: p. 154.	PRJNA273694	Europe	Denmark	Peds	Yes; 9 and 18 months
Li, H., et al., Gut Microbiota Composition Changes in Constipated Women of Reproductive Age. Front Cell Infect Microbiol, 2020. 10: p. 557515	PRJNA636012	Asia	China	Adult	No
Liang, Z., et al., Gut microbiota alterations reveal potential gut-brain axis changes in polycystic ovary syndrome. J Endocrinol Invest, 2021. 44(8): p. 1727–1737.	PRJNA622999	Asia	China	Adult	No, but paper reports age range of healthy is 25-30 years
Ling, Z., et al., Structural and Functional Dysbiosis of Fecal Microbiota in Chinese Patients With Alzheimer's Disease. Front Cell Dev Biol, 2020. 8: p. 634069.	SRP262626	Asia	China	Adult	No, but paper reports average age of healthy is 73 years
Liu, F., et al., Alteration of the Gut Microbiome in Chronic Kidney Disease Patients and Its Association With Serum Free Immunoglobulin Light Chains. Front Immunol, 2021. 12: p. 609700.	SRP279052	Asia	China	Adult	No, but study reports average age 60 years in healthy
Liu, Y., et al., Alteration of Gut Microbiota Relates to Metabolic Disorders in Primary Aldosteronism Patients. Front Endocrinol (Lausanne), 2021. 12: p. 667951.	PRJNA728662	Asia	China	Adult	No, but average age for control group is 50 years
Liu, Y., et al., Gut Microbiome Associates With Lipid-Lowering Effect of Rosuvastatin in Vivo. Front Microbiol, 2018. 9: p. 530.	PRJNA414024	Asia	China	Adult	No, but study reports age range 55-75
Liu, Y., et al., The Perturbation of Infant Gut Microbiota Caused by Cesarean Delivery Is Partially Restored by Exclusive Breastfeeding. Front Microbiol, 2019. 10: p. 598.	PRJNA489137	Asia	China	PEDS	Yes; mean 49.5; range 35 to 70 years
Lozupone, C.A., et al., Alterations in the gut microbiota associated with HIV-1 infection. Cell Host Microbe, 2013. 14(3): p. 329–39.	ERP003611	North America	USA	Adult	Yes; mean age 37.5 years; range 23 to 53
Lu, H.F., et al., Fecal Microbiome Data Distinguish Liver Recipients With Normal and Abnormal Liver Function From Healthy Controls. Front Microbiol, 2019. 10: p. 1518.	PRJNA544155	Asia	China	Adult	No, but study reports average age of healthy group is 48 years
Mane, S., et al., Rectal administration of buttermilk processed with medicinal plants alters gut microbiome in obese individuals. J Diabetes Metab Disord, 2021. 20(2): p. 1415–1427.	PRJNA610497	Asia	India	Adult	No; healthy group mean age was 33 (± 8.4) years.
Minerbi, A., et al., Altered microbiome composition in individuals with fibromyalgia. Pain, 2019. 160(11): p. 2589–2602.	PRJNA521398	North America	Canada	Adult	Yes; mean 47.9 years in healthy; range 27 to 119 years
Mortensen, M.S., et al., Stability and resilience of the intestinal microbiota in children in daycare - a 12 month cohort study. BMC Microbiol, 2018. 18(1): p. 223.	PRJNA491825	Europe	Denmark	Peds	Year; 1 to 6 years; samples collected every 2 months
Munukka, E., et al., Six-Week Endurance Exercise Alters Gut Metagenome That Is not Reflected in Systemic Metabolism in Over-weight Women. Front Microbiol, 2018. 9: p. 2323.	PRJEB27914	Eruope	Finland	Adult	No; 36.8 ± 3.9 years old
Nobel, Y.R., et al., Lack of Effect of Gluten Challenge on Fecal Microbiome in Patients With Celiac Disease and Non-Celiac Gluten Sensitivity. Clin Transl Gastroenterol, 2021. 12(12): p. e00441	PRJNA778253	North America	USA	Adult	No
Noguera-Julian, M., et al., Gut Microbiota Linked to Sexual Preference and HIV Infection. EBioMedicine, 2016. 5: p. 135–46.	PRJNA307231	Europe	Spain and Sweden	Adult	Yes; mean age 39.6, range 25 to 60
Oliphant, K., et al., Bacteroidota and Lachnospiraceae integration into the gut microbiome at key time points in early life are linked to infant neurodevelopment. Gut Microbes, 2021. 13(1): p. 1997560.	PRJNA739139	North America	USA	Peds	Yes; range 25 to 35 weeks
Olsson, L.M., et al., Gut microbiota of obese subjects with Prader-Willi syndrome is linked to metabolic health. Gut, 2020. 69(7): p. 1229–1238.	PRJEB33908	Europe	France	Adult	No
Org, E., et al., Relationships between gut microbiota, plasma metabolites, and metabolic syndrome traits in the METSIM cohort. Genome Biol, 2017. 18(1): p. 70.	SRP097785	Europe	Finland	Adult men	No; mean age 62; range 45–70
Parker, E.P.K., et al., Changes in the intestinal microbiota following the administration of azithromycin in a randomised placebo-controlled trial among infants in south India. Sci Rep, 2017. 7(1): p. 9168.	PRJEB20773	Asia	India	Peds	Yes; <1 years old
Parker, E.P.K., et al., Influence of the intestinal microbiota on the immunogenicity of oral rotavirus vaccine given to infants in south India. Vaccine, 2018. 36(2): p. 264–272.	PRJEB21946	Asia	India	Peds	6 weeks and 10 weeks
Pulikkan, J., et al., Gut Microbial Dysbiosis in Indian Children with Autism Spectrum Disorders. Microb Ecol, 2018. 76(4): p. 1102–1114.	SRP093968	Asia	India	PEDI	No; healthy group average age 9.5 (age range 3.5–16)
Qian, Y., et al., Alteration of the fecal microbiota in Chinese patients with Parkinson's disease. Brain Behav Immun, 2018. 70: p. 194–202.	PRJNA391524	Asia	China	Adult	No, but paper reports average age 68 for healthy group
Rogers, M.B., et al., Disruption of the microbiota across multiple body sites in critically ill children. Microbiome, 2016. 4(1): p. 66.	SRP057467	North America	USA	Peds	Partial; mean 2.5; range 1 to 3
Ross, M.C., et al., 16S gut community of the Cameron County Hispanic Cohort. Microbiome, 2015. 3: p. 7	SRP053023	North America	USA	Adult/Peds	Yes, 40-70s
Rothenberg, S.E., et al., Neurodevelopment correlates with gut microbiota in a cross-sectional analysis of children at 3 years of age in rural China. Sci Rep, 2021. 11(1): p. 7384.	SRP302243	Asia	China	Peds	No but study reports kids range 36 to 38 months
Ruhlemann, M.C., et al., Genome-wide association study in 8,956 German individuals identifies influence of ABO histo-blood groups on gut microbiome. Nat Genet, 2021. 53(2): p. 147–155.	PRJNA673102 - 29 GB	Europe	Germany	Adult	No, but paper graph indicates age range is about 15 to 80 years, with average around 60
Scheperjans, F., et al., Gut microbiota are related to Parkinson's disease and clinical phenotype. Mov Disord, 2015. 30(3): p. 350–8.	PRJEB4927	Europe	Finland	Adults	Yes; mean age 64.4 years; range 51 to 78
Scher, J.U., et al., Expansion of intestinal Prevotella copri correlates with enhanced susceptibility to arthritis. Elife, 2013. 2: p. e01202.	SRP023463	North America	USA	Adults	No; mean age 42.8 (median 40.0)
Schneider, D., et al., Gut bacterial communities of diarrheic patients with indications of Clostridioides difficile infection. Sci Data, 2017. 4: p. 170152.	PRJNA353065	Europe; Asia; Africa	Germany; Indonesia; Ghana	Both	Yes; mean 49.8; range 1 to 87
Shang, J., et al., Liraglutide-induced structural modulation of the gut microbiota in patients with type 2 diabetes mellitus. PeerJ, 2021. 9: p. e11128.	PRJNA665123	Asia	China	Adult	No, but study reports age range of 25–83 years
Smith-Brown, P., et al., Mothers Secretor Status Affects Development of Childrens Microbiota Composition and Function: A Pilot Study. PLoS One, 2016. 11(9): p. e0161211.	ERP016646	Oceania	Australia	Peds	Yes; average 2.7 years old, range 2-3 years old
Son, J.S., et al., Comparison of Fecal Microbiota in Children with Autism Spectrum Disorders and Neurotypical Siblings in the Simons Simplex Collection. PLoS One, 2015. 10(10): p. e0137725.	PRJNA282013	North America	USA	Peds	No; mean 10 (unknown range)
Stokholm, J., et al., Maturation of the gut microbiome and risk of asthma in childhood. Nat Commun, 2018. 9(1): p. 141.	PRJNA417357	Europe	Denmark	Peds	Yes, 0 to 1 year
Tejesvi, M.V., et al., Faecal microbiome in new-onset juvenile idiopathic arthritis. Eur J Clin Microbiol Infect Dis, 2016. 35(3): p. 363–70.	SRP057688	Europe	Finland	Peds	No; healthy group mean age 5.4 years; range 0 to 14 years
Turnbaugh, P.J., et al., A core gut microbiome in obese and lean twins. Nature, 2009. 457(7228): p. 480–4.	PRJNA32089	North America	USA	Unknown	No
Turpin, W., et al., FUT2 genotype and secretory status are not associated with fecal microbial composition and inferred function in healthy subjects. Gut Microbes, 2018. 9(4): p. 357–368.	PRJEB14839	North America	Canada	Adult/Peds	Yes; mean age 19; range 6 to 35
Usyk, M., et al., Bacteroides vulgatus and Bacteroides dorei predict immune-related adverse events in immune checkpoint blockade treatment of metastatic melanoma. Genome Med, 2021. 13(1): p. 160.	PRJNA541981	North America	USA	Adult	Yes; mean age 70; range 47 to 90
Wang, Y., et al., Gut Microbiome Composition Abnormalities Determined Using High-Throughput Sequencing in Children With Tic Disorder. Front Pediatr, 2022. 10: p. 831944.	SRP346317	Asia	China	PEDS	No; average age is 8; age range 5 to 14
Wang, Y., et al., Gut Microbiome Signature Are Correlated With Bone Mineral Density Alterations in the Chinese Elders. Front Cell Infect Microbiol, 2022. 12: p. 827575.	PRJNA565497; PRJNA565546	Asia	China	Adult	No; >50 years
Weis, S., et al., Effect of Parkinson's disease and related medications on the composition of the fecal bacterial microbiota. NPJ Parkinsons Dis, 2019. 5: p. 28.	PRJEB30615	Europe	Germany	Adult	Yes; mean age 64, range 55 to 74
Wong, W.S.W., et al., Prenatal and Peripartum Exposure to Antibiotics and Cesarean Section Delivery Are Associated with Differences in Diversity and Composition of the Infant Meconium Microbiome. Microorganisms, 2020. 8(2).	PRJNA600283	North America	USA	Peds	No; birth (all meconium)
Xu, M., et al., Altered Gut Microbiota Composition in Subjects Infected With Clonorchis sinensis. Front Microbiol, 2018. 9: p. 2292.	SRP158183	Asia	China	Adult	No; >20 years of age
Yang, Y., et al., Altered fecal microbiota composition in individuals who abuse methamphetamine. Sci Rep, 2021. 11(1): p. 18178.	PRJNA679237	Asia	China	Adult	No, but paper reports control group age range 22-54 years
Yang, Y., et al., Dysbiosis of human gut microbiome in young-onset colorectal cancer. Nat Commun, 2021. 12(1): p. 6757.	PRJNA763023	Asia	China	Adult	No, but divided into <50 and >50 years old
Zhou, P., et al., Perinatal Antibiotic Exposure Affects the Transmission between Maternal and Neonatal Microbiota and Is Associated with Early-Onset Sepsis. mSphere, 2020. 5(1).	PRJNA553858	Asia	China	Peds	No; neonates
Zhou, Y., et al., Longitudinal analysis of the premature infant intestinal microbiome prior to necrotizing enterocolitis: a case-control study. PLoS One, 2015. 10(3): p. e0118632.	PRJNA264177	North America	USA	Peds	No; birth to 60 days
Zhuang, X., et al., Fecal Microbiota Alterations Associated With Diarrhea-Predominant Irritable Bowel Syndrome. Front Microbiol, 2018. 9: p. 1600.	SRP150089	Asia	China	Adult	No, but study reports healthy group average age is 30 years
