# Supplementary material for: Global Microbiome: Core and Unique Signatures Across Diverse Populations
Source: Int J Mol Sci. 2026 Feb 12;27(4):1776. doi: 10.3390/ijms27041776 (PMC12940378; doi:10.3390/ijms27041776)
Supplement: Supplementary file 1 [file ijms-27-01776-s001.zip › Supplemental Table 2_Shannon_CONTINENTS.xlsx]

## Sheet: Sheet1
Pair	Statistic	P-value	FDR	FDR < 0.05
North-America vs Asia	2044700	2.3525e-152	1.1763e-151	Yes
North-America vs Europe	6868700	0.0017055	0.0021318	Yes
North-America vs Oceania	69597	1.2919e-12	2.5838e-12	Yes
North-America vs Africa	577940	0.00012327	0.0001761	Yes
Asia vs Europe	8513200	1.1026e-179	1.1026e-178	Yes
Asia vs Oceania	110230	0.51004	0.51004	No
Asia vs Africa	746690	3.3735e-34	1.1245e-33	Yes
Europe vs Oceania	118680	5.157e-13	1.2892e-12	Yes
Europe vs Africa	1029800	0.0043521	0.0048357	Yes
Oceania vs Africa	27625	1.633e-09	2.7217e-09	Yes
