# Supplementary material for: Global Microbiome: Core and Unique Signatures Across Diverse Populations
Source: Int J Mol Sci. 2026 Feb 12;27(4):1776. doi: 10.3390/ijms27041776 (PMC12940378; doi:10.3390/ijms27041776)
Supplement: Supplementary file 1 [file ijms-27-01776-s001.zip › Supplemental Table 3_Simpson_CONTINENTS.xlsx]

## Sheet: Sheet1
Pair	Statistic	P-value	FDR	FDR < 0.05
North America vs Asia	2047300	7.9268e-152	7.9268e-151	Yes
North America vs Europe	6321800	1.6328e-18	4.0821e-18	Yes
North America vs Oceania	64069	6.4038e-15	1.2808e-14	Yes
North America vs Africa	531060	2.9279e-10	4.1827e-10	Yes
Asia vs Europe	8103400	1.3571e-125	6.7856e-125	Yes
Asia vs Oceania	99814	0.36658	0.36658	No
Asia vs Africa	712890	4.8567e-24	1.6189e-23	Yes
Europe vs Oceania	123800	7.786e-12	1.2977e-11	Yes
Europe vs Africa	1040200	0.011595	0.012883	Yes
Oceania vs Africa	27422	4.1592e-09	5.199e-09	Yes
