# Supplementary material for: Global Microbiome: Core and Unique Signatures Across Diverse Populations
Source: Int J Mol Sci. 2026 Feb 12;27(4):1776. doi: 10.3390/ijms27041776 (PMC12940378; doi:10.3390/ijms27041776)
Supplement: Supplementary file 1 [file ijms-27-01776-s001.zip › Supplemental Table 4_Shannon_COUNTRIES.xlsx]

## Sheet: Sheet1
Pair	Statistic	P-value	FDR	FDR < 0.05
United States vs India	439300	0.4245	0.46236	No
United States vs Spain	56106	4.78e-07	1.1046e-06	Yes
United States vs Norway	2957200	0.38049	0.4225	No
United States vs Germany	458310	1.2368e-32	1.2441e-31	Yes
United States vs France	5795	1.9632e-12	7.807e-12	Yes
United States vs Sweden	110350	2.1101e-27	1.8041e-26	Yes
United States vs United Kingdom	296940	3.3084e-109	9.429e-108	Yes
United States vs Finland	741160	0.0074071	0.011014	Yes
United States vs Australia	55307	5.2022e-19	3.177e-18	Yes
United States vs Central African Republic	135730	0.30898	0.3546	No
United States vs Madagascar	88788	5.6149e-05	0.00010551	Yes
United States vs China	1577500	8.6791e-167	4.9471e-165	Yes
United States vs Sudan	64448	2.1442e-07	5.2381e-07	Yes
United States vs Jordan	29260	2.5739e-08	7.0989e-08	Yes
United States vs Nigeria	29815	0.0032811	0.005195	Yes
United States vs Azerbaijan	67237	1.6586e-06	3.6363e-06	Yes
United States vs South Africa	224070	0.097078	0.12206	No
United States vs Denmark	1873200	0.0025933	0.0041836	Yes
India vs Spain	5230	1.0104e-07	2.6583e-07	Yes
India vs Norway	284960	0.19699	0.23556	No
