# Supplementary material for: Global Microbiome: Core and Unique Signatures Across Diverse Populations
Source: Int J Mol Sci. 2026 Feb 12;27(4):1776. doi: 10.3390/ijms27041776 (PMC12940378; doi:10.3390/ijms27041776)
Supplement: Supplementary file 1 [file ijms-27-01776-s001.zip › Supplemental Table 5_Simpson_COUNTRIES.xlsx]

## Sheet: Sheet1
Pair	Statistic	P-value	FDR
United States vs India	405210	0.14274	0.17688
United States vs Spain	59463	5.9401e-06	1.3365e-05
United States vs Norway	2655700	1.1537e-07	3.0827e-07
United States vs Germany	436840	1.4856e-38	2.1169e-37
United States vs France	5851.5	2.1709e-12	1.0033e-11
United States vs Sweden	99956	3.3122e-32	3.3317e-31
United States vs United Kingdom	307360	2.0881e-104	5.9511e-103
United States vs Finland	682980	0.77702	0.81515
United States vs Australia	60862	2.334e-16	1.4254e-15
United States vs Central African Republic	143970	0.96387	0.97844
United States vs Madagascar	92676	0.0004259	0.00073565
United States vs China	1595700	2.3315e-162	3.9868e-160
United States vs Sudan	60268	7.5409e-09	2.4798e-08
United States vs Jordan	29374	2.9065e-08	8.8753e-08
United States vs Nigeria	28827	0.0016032	0.0026109
United States vs Azerbaijan	70568	1.5681e-05	3.2701e-05
United States vs South Africa	183580	1.14e-07	3.0827e-07
United States vs Denmark	1820700	0.13251	0.16662
India vs Spain	5706	2.835e-06	6.7331e-06
India vs Norway	281800	0.11326	0.14346
